# Supplementary material for: Tuning the Inter-Chromophore Electronic Coupling in Perylene Diimide Dimers with Rigid Covalent Linkers
Source: Molecules. 2025 Jun 8;30(12):2513. doi: 10.3390/molecules30122513 (PMC12195724; doi:10.3390/molecules30122513)
Supplement: Supplementary file 1 [file molecules-30-02513-s001.zip]

Archive with 1 entries (1 files):
- molecules-3664220-supplementary.pdf
